# Supplementary material for: Polyphyly of Asian Tree Toads, Genus Pedostibes Günther, 1876 (Anura: Bufonidae), and the Description of a New Genus from Southeast Asia
Source: PLoS One. 2016 Jan 20;11(1):e0145903. doi: 10.1371/journal.pone.0145903 (PMC4720419; doi:10.1371/journal.pone.0145903)
Supplement: S1 Table — Museum abbreviations: FMNH = Field Museum of Natural History, Chicago; TNHM = Natural History Museum, Trivandrum, India. (XLSX) [file pone.0145903.s005.xlsx]

## Sheet: Sheet1
Taxa	Museum	Catalog Number	Locality
Pedostibes hosii	FMNH	148055	Sarawak
Pedostibes hosii	FMNH	148058	Sarawak
Pedostibes hosii	FMNH	156329	Sarawak
Pedostibes hosii	FMNH	156330	Sarawak
Pedostibes hosii	FMNH	156344	Sarawak
Pedostibes hosii	FMNH	156345	Sarawak
Pedostibes hosii	FMNH	156353	Sarawak
Pedostibes hosii	FMNH	156354	Sarawak
Pedostibes hosii	FMNH	156394	Sarawak
Pedostibes hosii	FMNH	194639	Sarawak
Pedostibes hosii	FMNH	194651	Sarawak
Pedostibes hosii	FMNH	196595	Sarawak
Pedostibes hosii	FMNH	244872	Sabah
Pedostibes hosii	FMNH	244897	Sabah
Pedostibes hosii	FMNH	244903	Sabah
Pedostibes hosii	FMNH	244905	Sabah
Pedostibes hosii	FMNH	244906	Sabah
Pedostibes hosii	FMNH	244907	Sabah
Pedostibes hosii	FMNH	244911	Sabah
Pedostibes hosii	FMNH	248199	Sabah
Pedostibes hosii	FMNH	172001	Peninsular Malaysia
Pedostibes hosii	FMNH	186061	Peninsular Malaysia
Pedostibes hosii	FMNH	186062	Peninsular Malaysia
Pedostibes hosii	FMNH	186063	Peninsular Malaysia
Pedostibes hosii	FMNH	186064	Peninsular Malaysia
Pedostibes hosii	FMNH	251133	Peninsular Malaysia
Pedostibes rugosus	FMNH	81297 (holotype)	Sarawak
Pedostibes rugosus	FMNH	145563	Sarawak
Pedostibes rugosus	FMNH	203649	Sarawak
Pedostibes rugosus	FMNH	211267	Sarawak
Pedostibes rugosus	FMNH	211268	Sarawak
Pedostibes rugosus	FMNH	211269	Sarawak
Pedostibes rugosus	FMNH	211270	Sarawak
Pedostibes rugosus	FMNH	221758	Sarawak
Pedostibes rugosus	FMNH	221759	Sarawak
Pedostibes rugosus	FMNH	221760	Sarawak
Pedostibes rugosus	FMNH	221762	Sarawak
Pedostibes rugosus	FMNH	237056	Sabah
Pedostibes rugosus	FMNH	242748	Sabah
Pedostibes tuberculosus	FMNH	218143	India
Pedostibes tuberculosus	FMNH	218144	India
Pedostibes tuberculosus	FMNH	218145	India
Pedostibes tuberculosus	FMNH	218146	India
Pedostibes tuberculosus	FMNH	218147	India
Pedostibes tuberculosus	FMNH	218148	India
Pedostibes tuberculosus	FMNH	218149	India
Pedostibes tuberculosus	FMNH	218150	India
Pedostibes tuberculosus	TNHM	15.5.20/84	India
