# Supplementary material for: Polyphyly of Asian Tree Toads, Genus Pedostibes Günther, 1876 (Anura: Bufonidae), and the Description of a New Genus from Southeast Asia
Source: PLoS One. 2016 Jan 20;11(1):e0145903. doi: 10.1371/journal.pone.0145903 (PMC4720419; doi:10.1371/journal.pone.0145903)
Supplement: S3 Table — (XLSX) [file pone.0145903.s007.xlsx]

## Sheet: Sheet1
		1	2	3	4	5	6	7	8	9	10	11	12	13	14	15
1	Pelophryne signata		0.14785	0.14735	0.14314	0.14498	0.13899	0.14851	0.14334	0.12948	0.1461	0.15925	0.15958	0.14999	0.15237	0.14586
2	Ansonia spinulifer	0.14785		0.16389	0.15174	0.15629	0.15361	0.14831	0.15008	0.13967	0.14029	0.15529	0.15876	0.15763	0.16077	0.15655
3	Ghatophryne ornata	0.14735	0.16389		0.1421	0.14514	0.13745	0.13919	0.13841	0.13474	0.13823	0.13652	0.14351	0.13776	0.13562	0.12938
4	Sabahphrynus maculatus	0.14314	0.15174	0.1421		0.131	0.13375	0.1447	0.13708	0.12794	0.14017	0.13395	0.13806	0.13992	0.1293	0.12728
5	Ingerophrynus divergens	0.14498	0.15629	0.14514	0.131		0.13634	0.15035	0.13776	0.1348	0.14268	0.13261	0.13585	0.13723	0.1278	0.13166
6	Pedostibes tuberculosus	0.13899	0.15361	0.13745	0.13375	0.13634		0.1079	0.11366	0.09561	0.12941	0.13714	0.13312	0.13957	0.1309	0.12979
7	Adenomus kelaartii	0.14851	0.14831	0.13919	0.1447	0.15035	0.1079		0.11436	0.09686	0.13999	0.14141	0.14552	0.14487	0.14795	0.1488
8	Duttaphrynus melanostictus	0.14334	0.15008	0.13841	0.13708	0.13776	0.11366	0.11436		0.09694	0.1367	0.14293	0.14123	0.14321	0.13607	0.13914
9	Xanthophryne koynayensis	0.12948	0.13967	0.13474	0.12794	0.1348	0.09561	0.09686	0.09694		0.12259	0.13784	0.14048	0.13939	0.13198	0.13431
10	Anaxyrus boreas	0.1461	0.14029	0.13823	0.14017	0.14268	0.12941	0.13999	0.1367	0.12259		0.1456	0.13734	0.13286	0.1341	0.13357
11	Phrynoidis juxtaspera	0.15925	0.15529	0.13652	0.13395	0.13261	0.13714	0.14141	0.14293	0.13784	0.1456		0.06672	0.1253	0.12911	0.1293
12	Phyrnoidis aspera	0.15958	0.15876	0.14351	0.13806	0.13585	0.13312	0.14552	0.14123	0.14048	0.13734	0.06672		0.11866	0.1271	0.1261
13	Pedostibes rugosus	0.14999	0.15763	0.13776	0.13992	0.13723	0.13957	0.14487	0.14321	0.13939	0.13286	0.1253	0.11866		0.12279	0.12012
14	Pedostibes hosii pm	0.15237	0.16077	0.13562	0.1293	0.1278	0.1309	0.14795	0.13607	0.13198	0.1341	0.12911	0.1271	0.12279		0.02593
15	Pedostibes hosii borneo	0.14586	0.15655	0.12938	0.12728	0.13166	0.12979	0.1488	0.13914	0.13431	0.13357	0.1293	0.1261	0.12012	0.02593
